# Supplementary material for: From Game to Concert: Exploratory Listening in ‘Stardew Valley: Festival of Seasons’ Concert Tour
Source: Behav Sci (Basel). 2025 May 13;15(5):667. doi: 10.3390/bs15050667 (PMC12109176; doi:10.3390/bs15050667)
Supplement: Supplementary file 1 [file behavsci-15-00667-s001.zip]

Archive with 1 entries (1 files):
- behavsci-3532623-supplementary.pdf
